# Supplementary material for: Artificial intelligence‐assisted endoscopy changes the definition of mucosal healing in ulcerative colitis
Source: Dig Endosc. 2020 Oct 8;33(6):903–11. doi: 10.1111/den.13825 (PMC8647580; doi:10.1111/den.13825)
Supplement: Supplementary file 1 — Video S1 The RD image and score was seen in real time, along with the white light image. [file DEN-33-903-s001.webloc]

<?xml version="1.0" encoding="UTF-8"?>
<!DOCTYPE plist PUBLIC "-//Apple//DTD PLIST 1.0//EN" "http://www.apple.com/DTDs/PropertyList-1.0.dtd">
<plist version="1.0">
<dict>
	<key>URL</key>
	<string>https://pentax.app.box.com/s/mjwk9oz3rq8fo70gut2uk7zda218n90n/file/686217005786</string>
</dict>
</plist>
